# Supplementary material for: “One-Pot” CuCl2-Mediated Condensation/C–S Bond Coupling Reactions to Synthesize Dibenzothiazepines by Bi-Functional-Reagent N, N′-Dimethylethane-1,2-Diamine
Source: Molecules. 2022 Oct 31;27(21):7392. doi: 10.3390/molecules27217392 (PMC9656399; doi:10.3390/molecules27217392)
Supplement: Supplementary file 1 [file molecules-27-07392-s001.zip]

Archive with 1 entries (1 files):
- molecules-1950531-supplementary.pdf
